# Supplementary material for: Function and Characterization Analysis of BodoOBP8 from Bradysia odoriphaga (Diptera: Sciaridae) in the Recognition of Plant Volatiles and Sex Pheromones
Source: Insects. 2021 Sep 28;12(10):879. doi: 10.3390/insects12100879 (PMC8539145; doi:10.3390/insects12100879)
Supplement: Supplementary file 1 [file insects-12-00879-s001.zip]

Archive with 5 entries (5 files):
- Figure legend.pdf
- Figure S1.tif
- Figure S2.tif
- Supplement files.pdf
- Table.pdf
